# Supplementary material for: Repairing Artifacts in Neural Activity Recordings Using Low-Rank Matrix Estimation
Source: Sensors (Basel). 2023 May 17;23(10):4847. doi: 10.3390/s23104847 (PMC10220667; doi:10.3390/s23104847)
Supplement: Supplementary file 1 [file sensors-23-04847-s001.zip]

Archive with 1 entries (1 files):
- sensors-2366599-supplementary.pdf
